# Supplementary material for: Disease Specific Bacterial Communities in a Coralline Algae of the Northwestern Mediterranean Sea: A Combined Culture Dependent and -Independent Approach
Source: Front Microbiol. 2019 Aug 28;10:1850. doi: 10.3389/fmicb.2019.01850 (PMC6722220; doi:10.3389/fmicb.2019.01850)
Supplement: Supplementary file 2 [file Table_2.xlsx]

## Sheet: Sheet1
Supplementary Table 2. Identification of the 64 selected bacterial isolates cultured from healthy and white-band affected coralline algae samples. Isolates found in healthy samples exclusively are in blue, isolates found exclusively in diseased samples are in red and isolates from both healthy and diseased samples are in purple.
Accession number	BBCC		Code	size	Closest relative species	16S %	Best match Ez Biocloud	Class	Order	Family	Remarks (NCBI BLAST)
MK224652	2788	GATTCATGGCTCAGAACGAACGCTGGCGGCACGCCTAACACATGCAAGTCGAGCGCACCTTCGGGTGAGCGGCGGACGGGTTAGTAACGCGTGGGAACATACCCAACACTACGGAATAGCCTTTGGAAACGAAGAGTAATACCGTATACGCCCTTCGGGGGAAAGATTTATCGGTGATGGATTGGCCCGCGTTAGATTAGATAGTTGGTGGGGTAACGGCCTACCAAGTCTACGATCTATAGCTGGTTTGAGAGGATGATCAGCAACACTGGGACTGAGACACGGCCCAGACTCCTACGGGAGGCAGCAGTGGGGAATCTTAGACAATGGGCGCAAGCCTGATCTAGCGATGCCGCGTGAGTGACGAAGGCCTTAGGGTCGTAAAGCTCTTTCGCCAGG…	1 HE 1A	810	Loktanella sediminum	96.61	jgi.1108058	Alphaproteobacteria	Rhodobacterales	Rhodobacteraceae	Bacterium from "Diversity of bacteria associated with the healthy and damaged tissues of Millepora sp. from the Gulf of Eilat"
MK224651	2789		1 HE 1B
MK224653	2790		1 HE 1C
MK224654	2791		1 HE 2A
MK224655	2792		1 HE 2B
MK224656	2793		1 HE 2C
MK224694	2794	AAAGATTAGCGGCGGACGGGTGAGTAACACGTGGGCAACCTGCCTATGAGACTGGGATAACTCCGGGAAACCGGGGCTAATACCGGATAATTCTTTTCTACTCATGTAGAAAAGCTGAAAGATGGTTTCGGCTATCACTCATAGATGGGCCCGCGGCGCATTAGCTAGTTGGTGAGGTAACGGCTCACCAAGGCGACGATGCGTAGCCGACCTGAGAGGGTGATCGGCCACACTGGGACTGAGACACGGCCCAGACTCCTACGGGAGGCAGCAGTAGGGAATCTTCCGCAATGGACGAAAGTCTGACGGAGCAACGCCGCGTGAGTGATGAAGGTTTTCGGATCGTAAAACTCTGTTGTTAGGGAAGAACAAGTACCGGAGTAACTGCCGGTACCTTGA…	1 HE 3B	799	Bacillus coreaensis	99.75	JN578481	Firmicutes	Bacilli	Bacillaceae
MK224657	2795	CGGGTGCGTTAATGGGCGTCGAGCGGCGGACGGGTGAGTAATGCCTAGGAAATTGCCTTGATGTGGGGGATAACCATTGGAAACGATGGCTAATACCGCATAATGCCTACGGGCCAAAGAGGGGGACCTTCGGGCCTCTCGCGTCAAGATATGCCTAGGTGGGATTAGCTAGTTGGTGAGGTAATGGCTCACCAAGGCGACGATCCCTAGCTGGTCTGAGAGGATGATCAGCCACACTGGAACTGAGACACGGTCCAGACTCCTACGGGAGGCAGCAGTGGGGAATATTGCACAATGGGCGAAAGCCTGATGCAGCCATGCCGCGTGTATGAAGAAGGCCTTCGGGTTGTAAAGTACTTTCAGTTGTGAGGAAGGGGGTAGCGTTAATAGCGCTGTCTC…	1 HE 4A	801	Vibrio crassostreae	99.8	CCJW01000022	Gammaproteobacteria	Vibrionales	Vibrionaceae
MK224673	2796	GCGGCAGGCTTAACACATGCAAGTCGAGGGGTAGCAGGATTTAGTTTACTAGATTGCTGACGACCGGCGCACGGGTGAGTAACGCGTATACAATTTGCCTTTTACTGGAGGATAGCCAAGAGAAATTTTGATTAATACTCCATAGTATTATTAGATCTCCTGATTTGATAATTAAAGCTCCGGCGGTAAAAGATGAGTATGCGTCCTATTAGCTAGATGGTAAGGTAACGGCTTACCATGGCGACGATAGGTAGGGGTCCTGAGAGGGAGATCCCCCACACTGGTACTGAGACACGGACCAGACTCCTACGGGAGGCAGCAGTGAGGAATATTGGGCAATGGAGGCAACTCTGACCCAGCCATGCCGCGTGCAGGAAGACTGCCCTATGGGTTGTAAAC…	1 HE 5	838	Lutimonas halocynthiae	98.09	KF740535	Bacteroidetes	Flavobacteriales	Flavobacteriaceae
MK224702	2797	GATCATGGCTCAGAACGAACGCTGGCGGCAGGCCTAACACATGCAAGTCGAGCGCACCTTCGGGTGAGCGGCGGACGGGTGAGTAACGCGTGGGAATATACCCTTCTCTGCGGAATAGCCTCTGGAAACGGAGAGTAATACCGCATACGCCCTTCGGGGGAAAGATTTATCGGAGAAGGATTAGCCCGCGTTAGATTAGATAGTTGGTGGGGTAACGGCCTACCAAGTCTACGATCTATAGCTGGTTTTAGAGGACGATCAGCCACACTGGGACTGAGACACGGCCCAGACTCCTACGGGAGGCAGCAGTGGGGAATCTTAGACAATGGGCGAAAGCCTGATCTAGCCATGCCGCGTGAGTGATGAAGGCCCTAGGGTCGTAAAGCTCTTTCGCCAGGG…	2 HE 1A	805	Roseobacter litoralis	97.98	CP002623	Alphaproteobacteria	Rhodobacterales	Rhodobacteraceae
MK224699	2798		2 HE 1B
MK224700	2799		2 HE 1C
MK224706	2805		2 HE 3C
MK224707	2816		4 HE 1C
MK224705	2818		4 HE 1D
MK224668	2820		4 HE 1E
MK224658	2800	ATGGCTCAGAACGAACGCTGGCGGCAGGCCTAACACATGCAAGTCGAGCGCACCTTCGGGTGAGCGGCGGACGGGTTAGTAACGCGTGGGAACGTACCCAGATCTACGGAATAGCCTTTGGAAACGAAGAGTAATACCGTATACGCCCTTCGGGGGAAAGATTTATCGGATTTGGATCGGCCCGCGTTAGATTAGATAGTTGGTGGGGTAACGGCCTACCAAGTCTACGATCTATAGCTGGTTTGAGAGGATGATCAGCAACACTGGGACTGAGACACGGCCCAGACTCCTACGGGAGGCAGCAGTGGGGAATCTTAGACAATGGGCGAAAGCCTGATCTAGCCATGCCGCGTGAGTGACGAAGGCCCTAGGGTCGTAAAGCTCTTTCGCCAGGGATGA…	2 HE 2A	800	Loktanella sediminum	97.22	jgi.1108058	Alphaproteobacteria	Rhodobacterales	Rhodobacteraceae
MK224659	2801		2 HE 2B
MK224660	2802		2 HE 2C
MK224666	2803	CTCAGGATGAACGCTAGCGGCAGGCTTAACACATGCAAGTCGAGGGGTAACAGAGGTGCTTGCACTTGCTGACGACCGGCGCACGGGTGCGTAACGCGTATACAATCTACCTTATACTGAGGGATAGCCCAGAGAAATTTGGATTAATACCTCATGGTATCATAAAGCTGCATAGTTTAATGATTAAAGGTTACGGTATAAGATGAGTATGCGTCCTATTAGCTAGATGGTAAGGTAACGGCTTACCATGGCGACGATAGGTAGGGGCCCTGAGAGGGGGATCCCCCACACTGGTACTGAGACACGGACCAGACTCCTACGGGAGGCAGCAGTGAGGAATATTGGACAATGGAGGCAACTCTGATCCAGCCATGCCGCGTGCAGGATGACTGCCCTATG…	2 HE 3A	842	Spongiivirga citrea	96.89	AB920327	Bacteroidetes	Flavobacteriales	Flavobacteriaceae	type strain isolated from the sponge Tethya sp.
MK224674	2804	GGCTCAGAACGAACGCTGGCGGCATGCTTAACACATGCAAGTCGAACGAGATCTTCGGATCTAGTGGCGCACGGGTGCGTAACGCGTGGGGATCTACCAAAGGGTACGGAATAACTCAGAGAAATTTGTGCTAATACCGTATAATGTCGCAAGACCAAAGATTTATCGCCCTTTGATGAACCCGCGTAAGATTAGCTTGTTGGTGAGGTAAAGGCTCACCAAGGCAACGATCTTTAGCTGGTCTGAGAGGATGATCAGCCACACTGGGACTGAGACACGGCCCAGACTCCTACGGGAGGCAGCAGTGGGGAATATTGGACAATGGGGGAAACCCTGATCCAGCAATGCCGCGTGAGTGATGAAGGCCTTAGGGTCGTAAAGCTCTTTTACTAGGGATGA…	2 HE 3B	806	Sphingorhabdus litoris	98.37	DQ781321	Alphaproteobacteria	Sphingomonadales	sphingomonadaceae
MK224681	2860	GTCGAGCGAACAGACGAGGAGCTTGCTCCTTTGACGTTAGCGGCGGACGGGTGAGTAACACGTAGGTAACCTACCTATAAGACTGGGATAACTTCGGGAAACCGGAGCTAATACCGGATAATATTTCGAACCGCATGGTTCGATAGTGAAAGATGGCTTTGCTATCACTTATAGATGGACCTGCGCCGTATTAGCTAGTTGGTAAGGTAACGGCTTACCAAGGCAACGATACGTAGCCGACCTGAGAGGGTGATCGGCCACACTGGAACTGAGACACGGTCCAGACTCCTACGGGAGGCAGCAGTAGGGAATCTTCCGCAATGGGCGAAAGCCTGACGGAGCAACGCCGCGTGAGTGATGAAGGTCTTCGGATCGTAAAACTCTGTTATTAGGGAAGAA…	2 HE 4	828	Staphylococcus hominis subsp. novobiosepticus	99.88	AB233326	Firmicutes	Bacilli	Staphylococcaceae
MK224695	2806	TAGAGGATGATCAGCAACACTGGGACTGAGACACGGCCCAGACTCCTACGGGAGGCAGCAGTGGGGAATCTTGGACAATGGGCGCAAGCCTGATCCAGCCATGCCGCGTGAGTGATGAAGGCCTTAGGGTCGTAAAGCTCTTTCGCCTGTGAAGATAATGACGGTAGCAGGTAAAGAAACCCCGGCTAACTCCGTGCCAGCAGCCGCGGTAATACGGAGGGGGTTAGCGTTGTTCGGAATTACTGGGCGTAAAGCGCACGTAGGCGGACTGGAAAGTTGGGGGTGAAATCCCAGGGCTCAACCCTGGAACTGCCTCCAAAACTATCAGTCTAGAGTTCGAGAGAGGTGAGTGGAATTCCGAGTGTAGAGGTGAAATTCGTAGATATTCGGAGGAACACC…	2 HE 5A	555	Ruegeria atlantica	99.64	CYPU01000053	Alphaproteobacteria	Rhodobacterales	Rhodobacteraceae
MK224690	2807	CATGGCTCAGAACGAACGCTGGCGGCAGGCTTAACACATGCAAGTCGAGCGCACCTTCGGGTGAGCGGCGGACGGGTTAGTAACGCGTGGGAACATACCCTTTGGTACGGAATAGCCTCTGGAAACGGAGAGTAATACCGTATGAGCCCTTCGGGGGAAAGATTTATCGCCAAAGGATTGGCCCGCGTTAGATTAGGTAGTTGGTGGGGTAATGGCCTACCAAGCCTACGATCTATAGCTGGTTTTAGAGGATGATCAGCAACACTGGGACTGAGACACGGCCCAGACTCCTACGGGAGGCAGCAGTGGGGAATCTTGGACAATGGGGGCAACCCTGATCCAGCCATGCCGCGTGAGTGATGAAGGCCTTAGGGTCGTAAAGCTCTTTCGCCTGTGAAG…	2 HE 5B	798	Ruegeria atlantica	100	CYPU01000053	Alphaproteobacteria	Rhodobacterales	Rhodobacteraceae
MK224689	2809		3 HE 1B
MK224687	2814		3 HE 6A
MK224688	2821		4 HE 3B
MK224696	2808	TCGGACCTCACGCCTTTAGAGGAACCCAAGTGAGATTAGCTAGTTGGTGGGGTAAGAGCTCACCAAGGCGACGATCTCTAGCTGGTCTGAGAGGATGATCAGCCACACTGGAACTGAGACACGGTCCAGACTCCTACGGGAGGCAGCAGTGGGGAATATTGCACAATGGGCGCAAGCCTGATGCAGCCATGCCGCGTGTGTGAAGAAGGCCTTCGGGTTGTAAAGCACTTTCAGCGAGGAGGAAAGGTTATGTCTTAATACGGCATAGCTGTGACGTTACTCGCAGAAGAAGCACCGGCTAACTCCGTGCCAGCAGCCGCGGTAATACGGAGGGTGCAAGCGTTAATCGGAATTACTGGGCGTAAAGCGCGCGTAGGCGGTTGATTAAGCCAGATGTGA…	2 HE 6	666	Ferrimonas sediminum	92.49	GU391222	Alphaproteobacteria	Alteromonadales	Ferrimonadaceae	Seq from bacterium idolated from the sea cucumber Apostichopus japonicus (99%)/ Marine Sediment (99%) and the coral Platygyra carnosus (96%)
MK224684	2810	GCTCAGATTGAACGCTGGCGGCAGGCCTAACACATGCAAGTCGAGCGGTAACATTTCTAGCTTGCTAGAAGATGACGAGCGGCGGACGGGTGAGTAATGCTTGGGAATATGCCTTAGGGTGGGGGACAACAGTTGGAAACGACTGCTAATACCGCATAACGTCTACGGACCAAAGGGGGCTTCGGCTCTCGCCCTTAGATTAGCCCAAGTGGGATTAGCTAGTTGGTGAGGTAATGGCTCACCAAGGCGACGATCCCTAGCTGGTTTGAGAGGATGATCAGCCACACTGGAACTGAGACACGGTCCAGACTCCTACGGGAGGCAGCAGTGGGGAATATTGCACAATGGGCGCAAGCCTGATGCAGCCATGCCGCGTGTGTGAAGAAGGCCTTAGGGTTG…	3 HE 2B	850	Pseudoalteromonas phenolica	100	CP013187	Gammaproteobacteria	Alteromonadaceae	Pseudoalteromonadaceae
MK224714	2811	CATGCAAGTCGAGCGCACTTCGGGTGAGCGGCGGACGGGTTAGTAACGCGTGGGAATATACCCTTTCTCTGCGGAATAGCCTCTGGAAACGGAGAGTAATACCGCATACGCCCTTCGGGGGAAAGATTTATCGGAGAAGGATTAGCCCGCGTTAGATTAGGTAGTTGGTGGGGTAATGGCCTACCAAGCCTACGATCTATAGCTGGTTTTAGAGGATGATCAGCAACACTGGGACTGAGACACGGCCCAGACTCCTACGGGAGGCAGCAGTGGGGAATCTTAGACAATGGGGGAAACCCTGATCTAGCCATGCCGCGTGAGTGATGAAGGCCCTAGGGTCGTAAAGCTCTTTCGCCAGGGATGATAATGACAGTACCTGGTAAAGAAACCCCGGCTAAC…	3 HE 3A	764	Tateyamaria omphalii	98.82	AB193438	Alphaproteobacteria	Rhodobacterales	Rhodobacteraceae
MK224667	2812	TTGAACGCTGGCGGCAGGCCTAACACATGCAAGTCGAGCGGCAGCGACATACACAATCCTTCGGGTGCGTATATGGGCGGCGAGCGGCGGACGGGTGAGTAATGCCTGGGAATATGCCCTGATGTGGGGGATAACCATTGGAAACGATGGCTAATACCGCATAATCTCTTCGGAGCAAAGAGGGGGACCTTCGGGCCTCTCGCGTCAGGATTAGCCCAGGTGAGATTAGCTTGTTGGTGAGGTAAGAGCTCACCAAGGCAACGATCTCTAGCTGGTCTGAGAGGATGATCAGCCACACTGGAACTGAGACACGGTCCAGACTCCTACGGGAGGCAGCAGTGGGGAATATTGCACAATGGGGGAAACCCTGATGCAGCCATGCCGCGTGTATGAAGAAGG…	3 HE 4A	864	Photobacterium rosenbergii	98.37	AJ842344	Gammaproteobacteria	Vibrionales	Vibrionaceae
MK224675	2813	GTTTGATTCATGGCTCAGAACGAACGCTGGCGGCAGGCCTAACACATGCAAGTCGAGCGCGCCTTTCGGGGTGAGCGGCGGACGGGTTAGTAACGCGTGGGAATATACCCTTTGGTACGGAATAGCCTCTGGAAACGGAGAGTAATACCGTATGAGCCCTTCGGGGGAAAGATTTATCGCCAAAGGATTAGCCCGCGTTAGATTAGGTAGTTGGTGGGGTAATGGCCTACCAAGCCTACGATCTATAGCTGGTTTTAGAGGATGATCAGCAACACTGGGACTGAGACACGGCCCAGACTCCTACGGGAGGCAGCAGTGGGGAATCTTGGACAATGGGCGCAAGCCTGATCCAGCCATGCCGCGTGAGTGATGAAGGCCTTAGGGTCGTAAAGCTCTTTC…	3 HE 4B	813	Ruegeria meonggei	99.87	KF740534	Alphaproteobacteria	Rhodobacterales	Rhodobacteraceae
MK224677	2819		4 HE 3A
MK224715	2815	GAACGAACGCTGGCGGCAGGCCTAACACATGCAAGTCGAGCGCACCCTTCGGGGCGAGCGGCGGACGGGTTAGTAACGCGTGGGAATGTACCCTTCTCTACGGAATAGCCATTGGAAACGATGAGTAATACCGTATACGCCCTTCGGGGGAAAGATTTATCGGAGAAGGATCAGCCCGCGTTAGATTAGATAGTTGGTGGGGTAATGGCCTACCAAGTCTACGATCTATAGCTGGTTTTAGAGGATGATCAGCAACACTGGGACTGAGACACGGCCCAGACTCCTACGGGAGGCAGCAGTGGGGAATCTTAGACAATGGGCGCAAGCCTGATCTAGCCATGCCGCGTGTGTGATGAAGGCCCTAGGGTCGTAAAGCACTTTCGCCAGGGATGATAATGA…	4 HE 1A	793	Sulfitobacter pseudonitzschiae	97.73	JAMD01000037	Alphaproteobacteria	Rhodobacterales	Rhodobacteraceae	Black diffusible pigment on agar plates
MK224669	2822	TCAGAACGAACGCTGGCGGCATGCCTAACACATGCAAGTCGAACGAACCCTTCGGGGTTAGTGGCGCACGGGTGCGTAACGCGTGGGAACCTGCCTTTAGGTTCGGAATAACTCAGAGAAATTTGAGCTAATACCGGATAATGTCTTCGGACCAAAGATTTATCGCCTTTAGATGGGCCCGCGTTAGATTAGATAGTTGGTGGGGTAATGGCCTACCAAGTCGACGATCTATAGCTGGTCTGAGAGGATGATCAGCCACACTGGGACTGAGACACGGCCCAGACTCCTACGGGAGGCAGCAGTGGGGAATATTGGACAATGGGCGAAAGCCTGATCCAGCAATGCCGCGTGAGTGATGAAGGCCTTAGGGTTGTAAAGCTCTTTTACCAGGGATGATAA…	4 HE 2	799	Loktanella sediminilitoris	97.1	KC311338	Alphaproteobacteria	Rhodobacterales	Rhodobacteraceae
MK224701	2817	GATCATGGCTCAGAACGAACGCTGGCGGCAGGCCTAACACATGCAAGTCGAGCGCACCTTCGGGTGAGCGGCGGACGGGTGAGTAACGCGTGGGAATATACCCTTCTCTGCGGAATAGCCTCTGGAAACGGAGAGTAATACCGCATACGCCCTTCGGGGGAAAGATTTATCGGAGAAGGATTAGCCCGCGTTAGATTAGATAGTTGGTGGGGTAACGGCCTACCAAGTCTACGATCTATAGCTGGTTTTAGAGGACGATCAGCCACACTGGGACTGAGACACGGCCCAGACTCCTACGGGAGGCAGCAGTGGGGAATCTTAGACAATGGGCGAAAGCCTGATCTAGCCATGCCGCGTGAGTGATGAAGGCCCTAGGGTCGTAAAGCTCTTTCGCCAGGG…	4 HE 4A	801	Erythrobacter aquimaris	99.75	AY461441	Alphaproteobacteria	Sphingomonadales	Erythrobacteraceae
MK224663	2825	ATGGCTCAGAACGAACGCTGGCGGCAGGCCTAACACATGCAAGTCGAGCGCACCTTCGGGTGAGCGGCGGACGGGTTAGTAACGCGTGGGAACGTACCCAGATCTACGGAATAGCCTTTGGAAACGAAGAGTAATACCGTATACGCCCTTCGGGGGAAAGATTTATCGGATTTGGATCGGCCCGCGTTAGATTAGATAGTTGGTGGGGTAACGGCCTACCAAGTCTACGATCTATAGCTGGTTTGAGAGGATGATCAGCAACACTGGGACTGAGACACGGCCCAGACTCCTACGGGAGGCAGCAGTGGGGAATCTTAGACAATGGGCGAAAGCCTGATCTAGCCATGCCGCGTGAGTGACGAAGGCCCTAGGGTCGTAAAGCTCTTTCGCCAGGGATGA…	1 DIS 3B	800	Loktanella sediminum	97.22	jgi.1108058	Alphaproteobacteria	Rhodobacterales	Rhodobacteraceae
MK224664	2827		1 DIS 4C
MK224665	2826		1 DIS 4A
MK224661	2829		2 DIS 1B
MK224662	2830		2 DIS 2A
MK224679	2824	GCTCAGAACGAACGCTGGCGGCAGGCTTAACACATGCAAGTCGAACGAACTCTTCGGAGTTAGTGGCAGACGGGTGAGTAACGCGTGGGAATATACCTTTCGGTACGGAACAACAGTTGGAAACGACTGCTAATACCGTATGCGCCCTACGGGGGAAAGATTTATCGCCGAAGGATTAGCCCGCGTTGGATTAGCTAGTTGGTGGGGTAAAGGCCTACCAAGGCGACGATCCATAGCTGGTCTGAGAGGATGATCAGCCACACTGGGACTGAGACACGGCCCAGACTCCTACGGGAGGCAGCAGTGGGGAATATTGGACAATGGGGGCAACCCTGATCCAGCCATGCCGCGTGAGTGATGAAGGCCCTAGGGTTGTAAAGCTCTTTCAGCGAGGAGGAT…	1 DIS 3A	804	Labrenzia alexandrii	100	ACCU01000015	Alphaproteobacteria	Rhodobacterales	Rhodobacteraceae
MK224671	2828	CTCAGAACGAACGCTGGCGGCAGGCTTAACACATGCAAGTCGAGCGAAGCCTTCGGGTTTAGCGGCGGACGGGTGAGTAACGTGTGGGAACGTGCCTTTCACTACGGAATAGCCCCGGGAAACTGGGAGTAATACCGTATACGCCCTTTTGGGGAAAGATTTATCGGTGAGAGATCGGCCCGCATTGGATTAGGTAGTTGGTGGGGTAATGGCCTACCAAGCCGACGATCCATAGCTGGTTTGAGAGGATGATCAGCCACACTGGGACTGAGACACGGCCCAGACTCCTACGGGAGGCAGCAGTGGGGAATCTTAGACAATGGGGGCAACCCTGATCTAGCCATGCCGCGTGTGTGATGAAGGCCTTAGGGTCGTAAAGCACTTTCGCCAGGGATGATA…	2 DIS 1A	797	Dinoroseobacter shibae	95.33	CP000830	Alphaproteobacteria	Rhodobacterales	Rhodobacteraceae	Bacterial communities and putative pathogens associated with Porites white patch syndrome (PWPS) on three Western Indian Ocean (WIO) coral reefs (unpublished)
MK224672	2831	GGCTCAGAACGAACGCTGGCGGCAGGCCTAACACATGCAAGTCGAGCGCACTCTTCGGAGTGAGCGGCGGACGGGTTAGTAACGCGTGGGAATATACCCTTCACTACGGAATAGCCTCGGGAAACTGAGAGTAATACCGTATACGCCCTTCGGGGGAAAGATTTATCGGTGATGGATTAGCCCGCGTCTGATTAGATAGTTGGTGGGGTAACGGCCTACCAAGTCTACGATCAGTAGCTGGTTTGAGAGGATGATCAGCAACACTGGGACTGAGACACGGCCCAGACTCCTACGGGAGGCAGCAGTGGGGAATCTTAGACAATGGGCGAAAGCCTGATCTAGCCATGCCGCGTGAGTGACGAAGGCCTTAGGGTCGTAAAGCTCTTTCGCCAGGGATGA…	2 DIS 2B	798	Loktanella maricola	98.61	jgi.1108064	Alphaproteobacteria	Rhodobacterales	Rhodobacteraceae
MK224713	2832	CAGGCTTAACACATGCAAGTCGAGCGCACTTTCGGGTGAGCGGCGGACGGGTTAGTAACGCGTGGGAACGTGCCCTTCACTGCGGAATAGCCTCTGGAAACGGAGAGTAATACCGCATACGCCCTTCGGGGGAAAGAATTTCGGTGAAGGATCGGCCCGCGTTAGATTAGGTAGTTGGTGGGGTAACGGCCTACCAAGCCTACGATCTATAGCTGGTTTTAGAGGATGATCAGCAACACTGGGACTGAGACACGGCCCAGACTCCTACGGGAGGCAGCAGTGGGGAATCTTGGACAATGGGCGCAAGCCTGATCCAGCCATGCCGCGTGAGTGATGAAGGCCCTAGGGTCGTAAAGCTCTTTCGCCAGGGATGATAATGACAGTACCTGGTAAAGAAAC…	2 DIS 3A	776	Marinovum algicola	97.81	jgi.1055366	Alphaproteobacteria	Rhodobacterales	Rhodobacteraceae
MK224678	2833	CTCAGAACGAACGCTGGCGGAAGGCTTAACACATGCAAGTCGAGCGCACTCTTCGGAGTGAGCGGCAGACGGGTGAGTAACGCGTGGGAACGTGCCCTTTGGTTCGGAATAGCCCTTGGAAACGAGGAGTAATGCCGAATGTGCCCTTCGGGGGAAAGATTTATCGCCAAAGGATTGGCCCGCGTTAGATTAGCTTGTTGGTGAGGTAACGGCTCACCAAGGCGACGATCTATAGCTGGTCTGAGAGGATGATCAGCCACACTGGGACTGAGACACGGCCCAGACTCCTACGGGAGGCAGCAGTGGGGAATCTTGGACAATGGGCGCAAGCCTGATCCAGCCATTCCGCGTGGATGATGAAGGCCCTAGGGTTGTAAAATCCTTTCGGCAGGGAAGATA…	2 DIS 3C	800	Oceanicaulis alexandrii	98.99	ATUP01000002	Alphaproteobacteria	Rhodobacterales	Hyphomonadaceae
MK224676	2834	GTTTGATTCATGGCTCAGAACGAACGCTGGCGGCAGGCCTAACACATGCAAGTCGAGCGCGCCTTTCGGGGTGAGCGGCGGACGGGTTAGTAACGCGTGGGAATATACCCTTTGGTACGGAATAGCCTCTGGAAACGGAGAGTAATACCGTATGAGCCCTTCGGGGGAAAGATTTATCGCCAAAGGATTAGCCCGCGTTAGATTAGGTAGTTGGTGGGGTAATGGCCTACCAAGCCTACGATCTATAGCTGGTTTTAGAGGATGATCAGCAACACTGGGACTGAGACACGGCCCAGACTCCTACGGGAGGCAGCAGTGGGGAATCTTGGACAATGGGCGCAAGCCTGATCCAGCCATGCCGCGTGAGTGATGAAGGCCTTAGGGTCGTAAAGCTCTTTC…	2 DIS 4A	813	Ruegeria meonggei	99.87	KF740534	Alphaproteobacteria	Rhodobacterales	Rhodobacteraceae
MK224686	2835	CTCAGAACGAACGCTGGCGGCAGGCCTAACACATGCAAGTCGAGCGCGCCTTTCGGGGTGAGCGGCGGACGGGTTAGTAACGCGTGGGAATATACCCTTTTCTACGGAATAGCCTCTGGAAACGGAGAGTAATACCGTATGAGCCCTTCGGGGGAAAGATTTATCGGGAAAGGATTAGCCCGCGTTAGATTAGGTAGTTGGTGGGGTAATGGCCTACCAAGCCTACGATCTATAGCTGGTTTTAGAGGATGATCAGCAACACTGGGACTGAGACACGGCCCAGACTCCTACGGGAGGCAGCAGTGGGGAATCTTGGACAATGGGGGCAACCCTGATCCAGCCATGCCGCGTGAGTGATGAAGGCCTTAGGGTCGTAAAGCTCTTTCGCCTGTGAAGATA…	2 DIS 4B	797	Ruegeria atlantica	98.86	CYPU01000053	Alphaproteobacteria	Rhodobacterales	Rhodobacteraceae
MK224683	2861	GCTCAGATTGAACGCTGGCGGCAGGCCTAACACATGCAAGTCGAGCGGTAACATTTCTAGCTTGCTAGAAGATGACGAGCGGCGGACGGGTGAGTAATGCTTGGGAATATGCCTTAGGGTGGGGGACAACAGTTGGAAACGACTGCTAATACCGCATAACGTCTACGGACCAAAGGGGGCTTCGGCTCTCGCCCTTAGATTAGCCCAAGTGGGATTAGCTAGTTGGTGAGGTAATGGCTCACCAAGGCGACGATCCCTAGCTGGTTTGAGAGGATGATCAGCCACACTGGAACTGAGACACGGTCCAGACTCCTACGGGAGGCAGCAGTGGGGAATATTGCACAATGGGCGCAAGCCTGATGCAGCCATGCCGCGTGTGTGAAGAAGGCCTTAGGGTTG…	3 DIS 1A	849	Pseudoalteromonas phenolica	100	CP013187	Gammaproteobacteria	Alteromonadaceae	Pseudoalteromonadaceae
MK224685	2862		3 DIS 1B
MK224682	2863		3 DIS 1C
MK224680	2836	TGGCTCAGAACGAACGCTGGCGGCACGCCTAACACATGCAAGTCGAGCGCTCACTTCGGTGGGAGCGGCGGACGGGTTAGTAACGCGTGGGAACATGCCCTTCACTAAGGAATAGCCACTGGAAACGGTGAGTAATACCTTATACGCCCTTCGGGGGAAAGATTTATCGGTGAAGGATTGGCCCGCGTTAGATTAGATAGTTGGTGGGGTAACGGCCTACCAAGTCTACGATCTATAGCTGGTTTGAGAGGATGATCAGCAACACTGGGACTGAGACACGGCCCAGACTCCTACGGGAGGCAGCAGTGGGGAATCTTAGACAATGGGCGCAAGCCTGATCTAGCGATGCCGCGTGTGTGACGAAGGCCTTAGGGTCGTAAAGCACTTTCGCCAGGGATG…	3 DIS 2C	799	Pelagicola litorisediminis	96.96	KC708867	Alphaproteobacteria	Rhodobacterales	Rhodobacteraceae
MK224697	2837**	GCCGTATTAGCTAGTTGGTAAGGTAACGGCTTACCAAGGCGAACGATACGTAGCCGACCTGAGAGGGTGATCGGCCACACTGGAACTGAGACACGGTCCAGACTCCTACGGGAGGCAGCAGTAGGGAATCTTCCGCAATGGGCGAAAGCCTGACGGAGCAACGCCGCGTGAGTGATGAAGGGTTTCGGCTCGTAAAACTCTGTTATTAGGGAAGAACAAACGTGTAAGTAACTGTGCACGTCTTGACGGTACCTAATCAGAAAGCCACGGCTAACTACGTGCCAGCAGCCGCGGTAATACGTAGGTGGCAAGCGTTATCCGGAATTATTGGGCGTAAAGCGCGCGTAGGCGGTTTCTTAAGTCTGATGTGAAAGCCCACGGCTCAACCGTGGAGGGTCA…	3 DIS 3B	647	Staphylococcus saprophyticus subsp. bovis	100	AB233327	Firmicutes	Bacilli	Staphylococcaceae
MK224710	2838	AGTAACGCGTGGGAACCTGCCCTGGGGTTGGGAATAACCGCTGGAAACGGCGGCTAATACCCGATACGCCTTATGAGGGAAAGATTTATCGCCCTGGGATGGGCCCGCGTCCGATTAGCTTGTTGGTGGGGTAATGGCCCACCAAGGCTACGATCGGTAGCTGGTCTGAGAGGATGATCAGCCACACTGGGACTGAGACACGGCCCAGACTCCTACGGGAGGCAGCAGTGGGGAATCTTGGACAATGGGGGCAACCCTGATCCAGCCATGCCGCGTGGGTGAAGAAGGCCTTAGGGTTGTAAAGCCCTTTCAGTCGTGACGATGATGACGGTAGCGACAGAAGAAGCCCCGGCTAACTCCGTGCCAGCAGCCGCGGTAATACGGAGGGGGCAAGCGTTG…	3 DIS 3C	727	Fodinicurvata halophila	92.43	HG764424	Alphaproteobacteria	Rhodospirillales	Rhodospirillaceae	Uncultured seq found on the mucus of Oculina patagonica (99%) / Corallina (99%)
MK224692	2840	TCAGAACGAACGCTGGCGGCATGCCTAACACATGCAAGTCGAACGAACCCTTCGGGGTTAGTGGCGCACGGGTGCGTAACGCGTGGGAACCTGCCTTTAGGTTCGGAATAACTCAGAGAAATTTGAGCTAATACCGGATAATGTCTTCGGACCAAAGATTTATCGCCTTTAGATGGGCCCGCGTTAGATTAGATAGTTGGTGGGGTAATGGCCTACCAAGTCGACGATCTATAGCTGGTCTGAGAGGATGATCAGCCACACTGGGACTGAGACACGGCCCAGACTCCTACGGGAGGCAGCAGTGGGGAATATTGGACAATGGGCGAAAGCCTGATCCAGCAATGCCGCGTGAGTGATGAAGGCCTTAGGGTTGTAAAGCTCTTTTACCAGGGATGATAA…	4 DIS 5A	800	Erythrobacter longus	99.5	JMIW01000006	Alphaproteobacteria	Sphingomonadales	sphingomonadaceae
MK224693	2841		4 DIS 5B
MK224712	2864	CTTGTCCTCTCGCGCATTTGAGAAGCCCAGGTGAGATTAGCTAGTTGGTGAGGTAAAGGCTCACCAAGGCGACGATCTCTAGCTGTTTTGAGAGGAAGATCAGCCACACTGGAACTGAGACACGGTCCAGACTCCTACGGGAGGCAGCAGTGGGGAATATTGCACAATGGGGGAAACCCTGATGCAGCCATGCCGCGTGTGTGAAGAAGGCCTTCGGGTTGTAAAGCACTTTCAGTTGTGAGGAAAGGTTAGTAGTTAATACCTGCTAGCTGTGACGTTAGCAACAGAAGAAGCACCGGCTAACTCCGTGCCAGCAGCCGCGGTAATACGGAGGGTGCGAGCGTTAATCGGAATTACTGGGCGTAAAGCGCACGCAGGCGGTTTGTTAAGCTAGATGTG…	4 DIS 2A	675	Alteromonas aestuariivivens	96.44	KY497472	Gammaproteobacteria	Alteromonadaceae	Alteromonadaceae	uncultured sequence found in a bacterial biofilm on the GBR
MK224711	2865		4 DIS 2B
MK224691	2839	CATGGCTCAGAACGAACGCTGGCGGCAGGCTTAACACATGCAAGTCGAGCGCACCTTCGGGTGAGCGGCGGACGGGTTAGTAACGCGTGGGAACATACCCTTTGGTACGGAATAGCCTCTGGAAACGGAGAGTAATACCGTATGAGCCCTTCGGGGGAAAGATTTATCGCCAAAGGATTGGCCCGCGTTAGATTAGGTAGTTGGTGGGGTAATGGCCTACCAAGCCTACGATCTATAGCTGGTTTTAGAGGATGATCAGCAACACTGGGACTGAGACACGGCCCAGACTCCTACGGGAGGCAGCAGTGGGGAATCTTGGACAATGGGGGCAACCCTGATCCAGCCATGCCGCGTGAGTGATGAAGGCCTTAGGGTCGTAAAGCTCTTTCGCCTGTGAAG…	4 DIS 3	798	Ruegeria atlantica	100	CYPU01000053	Alphaproteobacteria	Rhodobacterales	Rhodobacteraceae
MK224704	2866	GATCATGGCTCAGAACGAACGCTGGCGGCAGGCCTAACACATGCAAGTCGAGCGCACCTTCGGGTGAGCGGCGGACGGGTGAGTAACGCGTGGGAATATACCCTTCTCTGCGGAATAGCCTCTGGAAACGGAGAGTAATACCGCATACGCCCTTCGGGGGAAAGATTTATCGGAGAAGGATTAGCCCGCGTTAGATTAGATAGTTGGTGGGGTAACGGCCTACCAAGTCTACGATCTATAGCTGGTTTTAGAGGACGATCAGCCACACTGGGACTGAGACACGGCCCAGACTCCTACGGGAGGCAGCAGTGGGGAATCTTAGACAATGGGCGAAAGCCTGATCTAGCCATGCCGCGTGAGTGATGAAGGCCCTAGGGTCGTAAAGCTCTTTCGCCAGGG…	4 DIS 4A	805	Roseobacter litoralis	97.98	CP002623	Alphaproteobacteria	Rhodobacterales	Rhodobacteraceae
MK224698	2867		4 DIS 4B
MK224708	2868		4 DIS 4C
MK224709	2869		4 DIS 4D
MK224703	2870		4 DIS 4E
MK224670	2823	GACGAGTGGCGGACGGGTGAGTAATGCTTGGGAACTTGCCTTTGCGAGGGGGATAACAGTTGGAAACGACTGCTAATACCGCATAATGTCTACGGACCAAACGGGGCTTAGGCTCCGGCGCAAAGAGAGGCCCAAGTGAGATTAGCTAGATGGTGAGGTAAAGGCTCACCATGGCGACGATCTCTAGCTGTTCTGAGAGGAAGATCAGCCACACTGGGACTGAGACACGGCCCAGACTCCTACGGGAGGCAGCAGTGGGGAATATTGCACAATGGGGGAAACCCTGATGCAGCCATGCCGCGTGTGTGAAGAAGGCCTTCGGGTTGTAAAGCACTTTCAGTTGTGAGGAAAAGTTGGTAGTTAATACCTGCCAGCCGTGACGTTAACAACAGAAGAAGC…	SW (-1) 3	776	Alteromonas confluentis	98.71	KR094792	Gammaproteobacteria	Altermonadales	Alteromonadaceae
